# Supplementary material for: Clinical Characteristics, Treatment Approaches, and Survival Predictors in Adult Acute Myeloid Leukemia: Interim Results from the Turkish Society of Hematology AML Registry
Source: J Clin Med. 2025 Oct 18;14(20):7367. doi: 10.3390/jcm14207367 (PMC12565015; doi:10.3390/jcm14207367)
Supplement: Supplementary file 1 [file jcm-14-07367-s001.zip]

Archive with 1 entries (1 files):
- jcm-3889713-supplementary.pdf
